# Supplementary material for: Type IV Collagen in Human Colorectal Liver Metastases—Cellular Origin and a Circulating Biomarker
Source: Cancers (Basel). 2022 Jul 13;14(14):3396. doi: 10.3390/cancers14143396 (PMC9325127; doi:10.3390/cancers14143396)
Supplement: Supplementary file 1 [file cancers-14-03396-s001.zip]

Archive with 1 entries (1 files):
- cancers-1754876-supplementary.pdf
